# Supplementary material for: A CDK1 phosphorylation site on Drosophila PAR-3 regulates neuroblast polarisation and sensory organ formation
Source: eLife. 2024 Jun 13;13:e97902. doi: 10.7554/eLife.97902 (PMC11216751; doi:10.7554/eLife.97902)
Supplement: Figure 7—source data 1. — (File 7B left panel colour) Full western blot corresponding to Figure 7B. left panel. Dual-color LICOR fluorescent image of 800 nm (green, anti-Baz-pS180 antibody) and 700 nm (red, ladder) channels shown in left panel. (File 7B left panel bw) Same image in black and white. (File 7B right panel colour) Full western blot corresponding to Figure 7B. right panel. Membrane stripped and reprobed with anti-GST antibody. Dual-color LICOR fluorescent image of 800 nm (green, anti-GST antibody) and 700 nm (red, ladder). (File 7B left panel bw) same image in black and white. [file elife-97902-fig7-data1.zip]

Archive with 11 entries (10 files):
- Figure 7 - source data/
- Figure 7 - source data/7 B right panel bw.tif
- __MACOSX/Figure 7 - source data/._7 B right panel bw.tif
- Figure 7 - source data/Raw blots with labels.pdf
- __MACOSX/Figure 7 - source data/._Raw blots with labels.pdf
- Figure 7 - source data/7 B right panel colour.tif
- __MACOSX/Figure 7 - source data/._7 B right panel colour.tif
- Figure 7 - source data/7 B left panel color.tif
- __MACOSX/Figure 7 - source data/._7 B left panel color.tif
- Figure 7 - source data/7 B left panel bw.tif
- __MACOSX/Figure 7 - source data/._7 B left panel bw.tif
